# Supplementary material for: HDAC7‐mediated control of tumour microenvironment maintains proliferative and stemness competence of human mammary epithelial cells
Source: Mol Oncol. 2019 Jun 27;13(8):1651–68. doi: 10.1002/1878-0261.12503 (PMC6670296; doi:10.1002/1878-0261.12503)
Supplement: Supplementary file 8 — Table S1. List of the 476 genes regulated by HDAC7. [file MOL2-13-1651-s008.xlsx]

## Sheet: List of the 476 genes regulated
List of the 476 genes regulated by HDAC7
	coefficients	FC	p.value
IL24	2.28153	4.86194	0.0152052
CCL20	1.66298	3.1667	0.0354241
FBXO32	1.56069	2.94995	0.0388098
AOX1	1.52329	2.87446	0.00316683
COL8A1	1.52322	2.87432	0.00249424
SAA4	1.42227	2.68007	0.00177479
HS.382845	1.40261	2.64379	0.0385756
ITGA10	1.38012	2.60291	0.000963129
NPM2	1.35462	2.5573	0.00437063
VSTM2L	1.34715	2.54409	0.000515739
MYL2	1.32583	2.50678	0.00129245
FUCA1	1.32186	2.49988	0.0206015
ITGB2	1.2669	2.40645	0.00184016
SAA1	1.25779	2.39129	0.000164669
HSD17B2	1.24964	2.37782	0.0422211
IFI44L	1.2485	2.37594	0.000719428
IFIT1	1.22164	2.33211	0.000817522
STAT4	1.22054	2.33033	0.00501288
SRGN	1.21954	2.32873	0.0156049
FAP	1.19222	2.28504	0.00251347
SERPINA1	1.15638	2.22898	0.00778884
IFIT2	1.14786	2.21585	0.00010475
TGM2	1.14775	2.21567	7.06938e-05
IL1B	1.12084	2.17473	0.0325087
ALOX15B	1.11452	2.16524	0.014793
IGFBP7	1.10229	2.14695	0.000985323
ERRFI1	1.08647	2.12354	0.00350805
ERCC-00131	1.08311	2.1186	0.00304401
GLRX	1.08231	2.11743	0.000652996
FAIM3	1.07467	2.10624	5.95256e-05
KLF9	1.07214	2.10256	0.0214275
CNTN3	1.05897	2.08344	0.000774445
CDRT4	1.05323	2.07517	0.00286393
IRAK2	1.04965	2.07003	0.0389606
LOC643968	1.03221	2.04516	0.0259353
LIMCH1	1.0288	2.04033	0.00257319
IFI6	1.01999	2.0279	0.000842878
LAMA3	1.01953	2.02726	0.0113601
EFNB3	1.01611	2.02246	0.00998568
CDH13	1.01314	2.0183	0.0037363
CYBRD1	1.01082	2.01506	0.0121821
CFB	1.00005	2.00007	0.0132348
CYR61	0.99689	1.99569	0.0013771
OPN3	0.995794	1.99418	0.00701356
RAB31	0.991124	1.98773	0.013336
MIR205	0.990374	1.9867	0.0428704
TMEM173	0.989328	1.98526	6.31955e-05
SOD2	0.98492	1.9792	0.0159183
THBS1	0.981557	1.9746	0.00662386
NRCAM	0.963929	1.95061	0.00111852
SVEP1	0.961947	1.94794	0.000136212
RNASE7	0.955418	1.93914	0.00349135
C1RL	0.93785	1.91567	0.000187709
NOXA1	0.937404	1.91508	0.0025896
HS.542905	0.937342	1.915	0.000925555
HS.149786	0.936659	1.91409	0.000950671
SLFN5	0.935813	1.91297	0.00523783
LOC647448	0.930038	1.90533	0.00290784
YPEL5	0.929175	1.90419	0.0230284
LOC653879	0.920448	1.8927	0.00112297
APOBEC3B	0.911937	1.88157	0.000138185
AKR1C3	0.906737	1.8748	0.0216339
PAPSS2	0.904395	1.87176	0.00180808
HLA-B	0.900882	1.86721	0.00724736
GOLT1A	0.897802	1.86322	0.00117098
IRS2	0.896762	1.86188	0.0126205
TRIM22	0.892538	1.85644	0.0148403
IFI44	0.886061	1.84812	0.000100747
C21ORF7	0.883885	1.84534	0.00270694
MGC42367	0.88229	1.8433	0.000149792
LOC344887	0.882267	1.84327	0.00499967
ATP1B1	0.878073	1.83792	0.00129448
LOC646254	0.876317	1.83568	0.00100927
DENND3	0.871366	1.82939	0.00206597
HS.66187	0.870992	1.82892	0.00186232
DAB2	0.862943	1.81874	0.0140296
C10ORF73	0.859557	1.81448	0.0346423
GBP2	0.857712	1.81216	0.0271887
LOC100128892	0.853015	1.80627	0.00463687
C5ORF41	0.849496	1.80187	0.0428385
P8	0.833189	1.78162	0.043587
C12ORF39	0.827797	1.77497	0.0177287
MIR21	0.82657	1.77346	0.0199128
ST6GALNAC2	0.824303	1.77068	0.00273838
MTHFR	0.823343	1.7695	0.00566037
HS.210390	0.821558	1.76731	0.00680827
FAM116B	0.820895	1.7665	0.00538907
MYO1B	0.818203	1.76321	0.000269859
ISG15	0.817566	1.76243	0.00377461
SEL1L3	0.8148	1.75905	0.00391607
SNORD70	0.8141	1.7582	0.00163966
FSTL1	0.812297	1.75601	0.0152057
SPANXN3	0.808938	1.75192	0.0136195
MGLL	0.807733	1.75046	0.00166733
LOC652377	0.805336	1.74755	0.000475767
PIGV	0.804114	1.74607	0.00292545
ABCC2	0.799442	1.74043	0.00201062
HS.560736	0.783318	1.72108	0.0129402
C10ORF65	0.783288	1.72105	0.00364101
CCT6B	0.781694	1.71915	0.00622537
MXD4	0.781511	1.71893	0.00128438
IGFBP6	0.777089	1.71367	0.00663062
LOC643235	0.776345	1.71279	0.0180087
CNN3	0.77466	1.71079	0.00187843
PLSCR4	0.772664	1.70842	0.00379176
LAMC2	0.767318	1.7021	0.0378013
LOC400095	0.756519	1.68941	0.00526503
LOC388588	0.756234	1.68908	0.012402
LOC649500	0.755241	1.68791	0.0118558
SELM	0.754317	1.68683	0.0435078
GABRG1	0.752799	1.68506	0.00674109
UBE2L6	0.750797	1.68272	0.018042
TFPI	0.748269	1.67978	0.0447418
ATP6AP1L	0.747817	1.67925	0.00579389
TTTY15	0.742728	1.67334	0.00780091
C2ORF55	0.741468	1.67188	0.00425789
PPARGC1A	0.740201	1.67041	0.0187438
HPGDS	0.740093	1.67028	0.0146572
OPTN	0.737466	1.66725	0.00562121
SLC7A2	0.735687	1.66519	0.0366931
KLHL24	0.733742	1.66295	0.0398297
PLD1	0.731836	1.66075	0.0244195
SAT1	0.731042	1.65984	0.00737325
WDR13	0.730731	1.65948	0.0135515
SLC22A15	0.728585	1.65701	0.0195433
MRC1L1	0.726235	1.65432	0.0157609
LOC652742	0.722995	1.6506	0.0400981
DDX60	0.722013	1.64948	0.00160643
TPST1	0.72129	1.64866	0.0300807
HCP5	0.7187	1.6457	0.0128704
PDZD2	0.714851	1.64131	0.00368188
ALDH3B1	0.714519	1.64094	0.00317032
MIR26B	0.714226	1.6406	0.0173348
ABLIM3	0.713135	1.63936	0.0150433
HS.193784	0.712916	1.63911	0.0336736
HS.527387	0.712104	1.63819	0.045885
HS.543896	0.709859	1.63564	0.0272207
LOC652242	0.707839	1.63336	0.00976196
HS.384605	0.705954	1.63122	0.0192041
NEXN	0.705243	1.63042	0.00156423
LOC442147	0.705212	1.63038	0.00632091
OSBP2	0.703294	1.62822	0.00382867
KLHL5	0.70287	1.62774	0.00676986
MAOA	0.696455	1.62052	0.0470635
STAT2	0.695596	1.61955	0.00270383
GABARAPL1	0.692989	1.61663	0.0117283
FBLN1	0.692779	1.61639	0.00180111
RARRES3	0.692527	1.61611	0.00191733
HPYR1	0.692461	1.61604	0.00744748
SQRDL	0.692105	1.61564	0.00320325
C10ORF54	0.691577	1.61505	0.0462258
LOC653451	0.691566	1.61504	0.043005
FZD2	0.691159	1.61458	0.0103647
LINGO2	0.689586	1.61282	0.00254813
MTMR11	0.688438	1.61154	0.0132082
LOC441177	0.688247	1.61132	0.0158729
HS.561735	0.687374	1.61035	0.0106218
SCG5	0.68408	1.60668	0.0212248
ZNF100	0.683561	1.6061	0.00155659
TMEM71	0.682513	1.60493	0.0323609
CCL5	0.681868	1.60422	0.049626
EPSTI1	0.681517	1.60383	0.0165607
C20ORF100	0.679636	1.60174	0.0155137
LOC441019	0.676437	1.59819	0.039106
HS.306410	0.674688	1.59625	0.00702036
LOC653280	0.674448	1.59599	0.00931692
LOC642173	0.674322	1.59585	0.00288769
GRAMD2	0.673682	1.59514	0.00437794
MAP1LC3A	0.669543	1.59057	0.0445449
LOC648473	0.6687	1.58964	0.0215973
ZEB1	0.667163	1.58795	0.00391437
CST9L	0.666144	1.58683	0.011013
DCAKD	0.666029	1.5867	0.0120334
LOC100134722	0.665805	1.58645	0.00092754
FTH1	0.665401	1.58601	0.0438729
NFKBIZ	0.66477	1.58532	0.033992
LOC729371	0.664768	1.58531	0.0197953
CUL3	0.664398	1.58491	0.00623096
LOC402679	0.664366	1.58487	0.000661116
PALLD	0.663367	1.58378	0.00659737
LOC391033	0.662456	1.58277	0.0350181
SLC25A18	0.66198	1.58225	0.0308704
EEF1A2	0.661613	1.58185	0.0132422
TMC4	0.661188	1.58138	0.0316909
SLC2A13	0.660345	1.58046	0.0389912
FLJ25996	0.658444	1.57838	0.0229566
ADAM20	0.657966	1.57786	0.00438137
LOC100128823	0.656427	1.57617	0.0151716
XDH	0.654892	1.5745	0.0273864
ZBTB16	0.654651	1.57424	0.0383798
C3	0.653868	1.57338	0.00599406
HS.563340	0.648386	1.56741	0.0131234
VNN1	0.648332	1.56736	0.0349711
LOC729010	0.647126	1.56605	0.00203764
SLC38A2	0.646805	1.5657	0.00176053
ABHD8	0.646024	1.56485	0.00781043
LOC728961	0.644296	1.56298	0.00863274
LOC648460	0.643641	1.56227	0.000669085
LOC388692	0.643499	1.56211	0.021011
GAGE2E	0.642617	1.56116	0.0146731
HERC6	0.642502	1.56103	0.0367607
ERCC-00014	0.641344	1.55978	0.018149
TP53INP1	0.641222	1.55965	0.0126878
HLA-A29.1	0.638905	1.55715	0.00624533
CCK	0.637601	1.55574	0.0287218
CRYL1	0.637378	1.5555	0.0140852
LOC642338	0.63522	1.55318	0.00639212
MIR124-2	0.634838	1.55276	0.00417471
MMP7	0.633276	1.55108	0.0306504
LOC100133511	0.632327	1.55006	0.0108268
BIRC3	0.632163	1.54989	0.027383
NFKBIL1	0.630238	1.54782	0.0486148
FNDC3B	0.630137	1.54771	0.030141
LOC100129550	0.629482	1.54701	0.0157741
LOC652238	0.62878	1.54626	0.0355376
BBS2	0.627944	1.54536	0.0382536
ALDH1A3	0.627294	1.54466	0.0144535
LOC644468	0.626801	1.54414	0.0159228
PLEKHA4	0.624206	1.54136	0.0126926
HS.278817	0.623113	1.5402	0.00152311
CCDC24	0.622761	1.53982	0.0311295
CD109	0.622346	1.53938	0.00548725
HS.127509	0.61786	1.5346	0.00546384
SLC44A3	0.617299	1.534	0.00260523
ITFG1	0.617226	1.53392	0.0101597
MORN4	0.616618	1.53328	0.00682836
RAMP1	0.615721	1.53232	0.0166904
MIR1470	0.614503	1.53103	0.0119189
CTSK	0.614496	1.53102	0.0205073
LEAP-2	0.613132	1.52958	0.0023935
WBP1	0.612197	1.52858	0.00267305
ANKRA2	0.612104	1.52849	0.0348606
CAPN13	0.611455	1.5278	0.00725913
LOC100131836	0.611359	1.5277	0.0123727
KRCC1	0.611121	1.52745	0.000799761
ATP9A	0.610874	1.52718	0.0094016
LOC644342	0.610578	1.52687	0.0197874
LOC100131727	0.610043	1.52631	0.0185927
TIMP2	0.609735	1.52598	0.0026336
GPR137B	0.609697	1.52594	0.00072916
C8ORF83	0.608984	1.52518	0.0130112
FAM19A1	0.608927	1.52512	0.0108703
LOC642244	0.608888	1.52508	0.013847
KIAA0247	0.608853	1.52505	0.00596064
TMEM22	0.607395	1.52351	0.0266958
SYNGR4	0.606706	1.52278	0.0439183
ITGB8	0.606572	1.52264	0.0397693
SOX2OT	0.606303	1.52235	0.0388179
PINK1	0.605365	1.52136	0.0145893
MAGED1	0.604723	1.52069	0.030981
MEF2D	0.604345	1.52029	0.0264522
LOC645671	0.603084	1.51896	0.013947
CLIP4	0.602599	1.51845	0.00654001
C20ORF127	0.601065	1.51684	0.0496633
LOC652869	0.600705	1.51646	0.002398
CCL24	0.600287	1.51602	0.0118233
HS.561575	0.599441	1.51513	0.00251755
LOC388813	0.598962	1.51463	0.0368275
CHRNB2	0.598116	1.51374	0.00914343
TCF7L1	0.596634	1.51218	0.021117
LOC643261	0.592783	1.50815	0.0246382
SH3BGRL	0.590971	1.50626	0.00941751
LOC643031	0.590692	1.50597	0.0415919
IRF6	0.590636	1.50591	0.0474901
LOC645712	0.589488	1.50471	0.0133473
LOC400927	0.588997	1.5042	0.0218438
LOC100133923	0.588699	1.50389	0.0155866
C11ORF54	0.588572	1.50376	0.0350052
HS.545236	0.58771	1.50286	0.0230069
MFGE8	0.587246	1.50238	0.0270544
NEDD9	0.586577	1.50168	0.0243722
SYNE2	0.585955	1.50103	0.0270402
NMB	-0.585205	-1.50025	0.0410665
WDR79	-0.586854	-1.50197	0.0197815
SNORD1B	-0.58784	-1.50299	0.00133375
LOC643771	-0.589949	-1.50519	0.00402427
FAM27A	-0.589953	-1.5052	0.00580059
PRDM5	-0.590578	-1.50585	0.0486277
SGTA	-0.592408	-1.50776	0.0279625
HS.145985	-0.592668	-1.50803	0.0196185
METTL11B	-0.593693	-1.5091	0.0367029
C10ORF41	-0.594467	-1.50992	0.0121291
POLA2	-0.594987	-1.51046	0.0229389
HIC2	-0.595472	-1.51097	0.00328846
OMP	-0.595785	-1.51129	0.0246383
LOC643266	-0.596402	-1.51194	0.0328917
ZNF574	-0.597274	-1.51286	0.00901358
TOMM40	-0.597948	-1.51356	0.0315195
HS.545394	-0.598014	-1.51363	0.0218977
ERCC-00039	-0.598033	-1.51365	0.0461054
TMEM20	-0.599077	-1.51475	0.00750915
SYT12	-0.599761	-1.51547	0.0262149
HS.550285	-0.601775	-1.51758	0.00272511
SNORA57	-0.603643	-1.51955	0.00882019
DSG1	-0.603894	-1.51981	0.0438269
LOC653418	-0.605457	-1.52146	0.00249131
LOC643070	-0.606131	-1.52217	0.0107817
NPBWR1	-0.608657	-1.52484	0.00203606
GATA2	-0.609049	-1.52525	0.0121368
LOC100132620	-0.609081	-1.52529	0.00288876
HS.514453	-0.60949	-1.52572	0.035398
KLHL38	-0.61064	-1.52694	0.00979615
LOC100128881	-0.610963	-1.52728	0.00370444
MEIS3P1	-0.611959	-1.52833	0.0225053
LRP3	-0.61356	-1.53003	0.00571752
LOC727980	-0.613787	-1.53027	0.0241136
LOC100133178	-0.613822	-1.53031	0.0295278
LOC728429	-0.61517	-1.53174	0.0385186
OR10J3	-0.61654	-1.53319	0.020211
LPIN3	-0.616949	-1.53363	0.00222428
NAT10	-0.617712	-1.53444	0.00731004
HSPC111	-0.618609	-1.53539	0.0230097
NACC2	-0.619802	-1.53666	0.042499
EXO1	-0.622445	-1.53948	0.0208912
LOC441362	-0.622573	-1.53962	0.0186854
LOC440836	-0.623235	-1.54032	0.00831504
RAD54L	-0.624105	-1.54125	0.0132174
PES1	-0.624648	-1.54183	0.002098
DIO3OS	-0.624897	-1.5421	0.0107927
MIR331	-0.625752	-1.54301	0.00216769
AGPAT9	-0.625937	-1.54321	0.0139791
LOC100127951	-0.626464	-1.54378	0.0381711
LOC100134103	-0.626872	-1.54421	0.0289812
CDRT15L2	-0.626879	-1.54422	0.0418535
APLNR	-0.627287	-1.54466	0.00956063
LOC392452	-0.627509	-1.54489	0.00935852
FAM25A	-0.630264	-1.54785	0.00915073
ATXN8OS	-0.630847	-1.54847	0.0177747
LOC100131973	-0.630974	-1.54861	0.0037907
FASTKD5	-0.632651	-1.55041	0.0195248
C21ORF114	-0.633013	-1.5508	0.00508429
SHISA2	-0.634899	-1.55283	0.00458662
HS.570192	-0.634914	-1.55284	0.0166022
LOC387934	-0.636753	-1.55483	0.00880278
HS.552297	-0.637867	-1.55603	0.0121157
GPRIN1	-0.640654	-1.55904	0.0353035
IRX3	-0.642665	-1.56121	0.0107518
LOC100130241	-0.643959	-1.56261	0.0158701
TUBB4Q	-0.646243	-1.56509	0.0170251
MIR1252	-0.65031	-1.56951	0.0127584
TNNI2	-0.6524	-1.57178	0.00856501
RNF139	-0.653939	-1.57346	0.00365517
SLC9A3R1	-0.654285	-1.57384	0.0063077
MIR578	-0.655102	-1.57473	0.0126912
MCM7	-0.655825	-1.57552	0.00673018
LOC643263	-0.656286	-1.57602	0.0446554
RNASE6	-0.658054	-1.57795	0.0166168
LOC100129296	-0.658435	-1.57837	0.0188502
HEY2	-0.659106	-1.5791	0.0044391
LOC100134318	-0.659247	-1.57926	0.0329013
LOC401915	-0.660029	-1.58011	0.0264097
SLC2A4RG	-0.66293	-1.5833	0.0103028
SNORD111	-0.664222	-1.58471	0.0108193
SIRT6	-0.665327	-1.58593	0.00335818
LOC100132249	-0.665873	-1.58653	0.0168065
C16ORF53	-0.666193	-1.58688	0.00497368
PRELID1	-0.667446	-1.58826	0.0377872
LOC650217	-0.668421	-1.58933	0.00702101
LOC100130123	-0.668723	-1.58967	0.000534534
KRT80	-0.67166	-1.59291	0.0361898
TIMM10	-0.674128	-1.59563	0.0166415
GABRP	-0.675359	-1.59699	0.0448837
HS.570308	-0.676319	-1.59806	0.0215012
MCM4	-0.677437	-1.5993	0.0453862
C17ORF96	-0.67769	-1.59958	0.00811738
LOC85389	-0.678236	-1.60018	0.0432119
HES6	-0.680549	-1.60275	0.0069341
TBL1X	-0.684153	-1.60676	0.0206445
C20ORF86	-0.684891	-1.60758	0.0231961
STRA13	-0.687537	-1.61053	0.039525
LOC644422	-0.687549	-1.61055	0.0466048
MMPL1	-0.687578	-1.61058	0.0119899
ERCC-00017	-0.687708	-1.61072	0.0332181
PER2	-0.690122	-1.61342	0.00337967
MIR548Q	-0.690415	-1.61375	0.00184371
C9ORF169	-0.692735	-1.61634	0.0390554
LOC729150	-0.694092	-1.61787	0.00377197
CCDC86	-0.696144	-1.62017	0.0126382
LOC399942	-0.696189	-1.62022	0.0178948
UPLP	-0.697197	-1.62135	0.0308311
SLC25A32	-0.697452	-1.62164	0.00576234
LOC644348	-0.698697	-1.62304	0.0105223
HS.278265	-0.702374	-1.62718	0.00105024
LOC389049	-0.70409	-1.62912	0.00916737
HS.527876	-0.704936	-1.63007	0.0167984
ASF1B	-0.705124	-1.63028	0.0468143
C10ORF122	-0.706912	-1.63231	0.00860853
CITED1	-0.707123	-1.63255	0.000175625
BCL11B	-0.708775	-1.63442	0.0066226
PMEPA1	-0.711671	-1.6377	0.0337778
EOMES	-0.712457	-1.63859	0.0227728
HS.197700	-0.714208	-1.64058	0.000358922
CRCT1	-0.714843	-1.6413	0.0462479
LOC732316	-0.715912	-1.64252	0.00647008
C14ORF80	-0.718142	-1.64506	0.0146307
ERCC-00120	-0.718211	-1.64514	0.024846
LOC649120	-0.718302	-1.64524	0.00498572
GINS3	-0.719033	-1.64608	0.0389619
MYO19	-0.720054	-1.64724	0.0019097
TUBA4A	-0.722369	-1.64989	0.0158093
LOC643950	-0.724946	-1.65284	0.0102698
HS.55047	-0.727979	-1.65632	0.00525904
SNN	-0.732043	-1.66099	0.00150421
SULF2	-0.738975	-1.66899	0.0033472
SNORA27	-0.74385	-1.67464	0.0128247
SLC47A2	-0.744176	-1.67502	0.00807543
LOC641950	-0.745598	-1.67667	0.0386061
IRS1	-0.753892	-1.68634	0.0256759
HS.577221	-0.757118	-1.69011	0.00802397
CDT1	-0.764104	-1.69832	0.00426815
SLC25A19	-0.765671	-1.70016	0.0328515
DSCAML1	-0.779121	-1.71608	0.0143724
CD207	-0.784672	-1.7227	0.0199311
MIR548F2	-0.785913	-1.72418	0.0161567
ENTPD3	-0.787053	-1.72555	0.0117489
SLC29A1	-0.798793	-1.73965	0.002297
LOC646426	-0.801991	-1.74351	0.00344039
HS.155736	-0.804082	-1.74603	0.00249942
LOC731314	-0.810324	-1.7536	0.0251474
PTPRZ1	-0.81391	-1.75797	0.0126509
HS.371668	-0.816877	-1.76159	0.0032582
FOXQ1	-0.817097	-1.76186	0.00912423
LOC100132217	-0.82476	-1.77124	0.00142726
KCNIP3	-0.827359	-1.77443	0.0272927
ANKRD22	-0.835691	-1.78471	0.0136931
CD3EAP	-0.837512	-1.78697	0.000577803
ALDH3B2	-0.837711	-1.78721	0.0273113
NUDT12	-0.843334	-1.79419	0.0129139
GPER	-0.843676	-1.79462	0.00607756
STC1	-0.857816	-1.81229	0.0408629
POLE2	-0.864502	-1.82071	0.0231888
HS.579949	-0.864825	-1.82112	0.00426991
ZNF662	-0.868384	-1.82562	0.00106266
LGALS7	-0.872801	-1.83122	0.00831466
CSTA	-0.875325	-1.83442	0.025105
MCF2	-0.882333	-1.84335	0.0145924
SYK	-0.886941	-1.84925	0.017548
FEN1	-0.895841	-1.86069	0.0239213
LOC643150	-0.901679	-1.86824	0.0046499
LOC642606	-0.902668	-1.86952	0.00790563
LOC647993	-0.916284	-1.88725	0.0191348
C21ORF99	-0.921594	-1.89421	0.0298313
IRX5	-0.926028	-1.90004	0.00390917
CHAF1A	-0.944714	-1.92481	0.000597167
CCNA1	-0.948381	-1.92971	0.00277905
FABP5L2	-0.952106	-1.93469	0.00231611
LOC100133005	-0.953999	-1.93723	0.0103206
TMEM45A	-0.96611	-1.95357	0.00484468
LOC100130269	-0.966425	-1.95399	0.000624385
TMEM79	-0.996718	-1.99546	0.0128457
LOC284064	-1.04941	-2.06968	0.00705132
LYPD3	-1.05849	-2.08275	0.0222634
GSDMC	-1.07854	-2.1119	0.0112158
SLURP1	-1.08264	-2.11791	0.029423
FABP5	-1.09657	-2.13846	0.00197451
LOC642956	-1.14527	-2.21187	0.0028113
SULT2B1	-1.14786	-2.21585	0.0270019
SIAE	-1.15077	-2.22033	0.0362397
GLDC	-1.15723	-2.23029	0.0154701
LOC643161	-1.16535	-2.24288	0.0101194
H19	-1.22328	-2.33477	0.00156884
GDPD3	-1.2522	-2.38204	0.0182381
SPRR2E	-1.28423	-2.43552	0.0480794
E2F2	-1.32626	-2.50752	0.0402218
IGFL2	-1.41082	-2.65888	0.0344406
CRNN	-1.41576	-2.66801	0.0173924
FGFR3	-1.45938	-2.74991	0.00152141
CPA4	-1.58356	-2.99709	0.00904732
CEACAM6	-1.6367	-3.10953	0.0288924
KRT4	-1.73513	-3.3291	0.0424041
SPRR1B	-1.87653	-3.67192	0.0409502
A2ML1	-1.92659	-3.80155	0.0122639
SBSN	-1.93147	-3.81443	0.00568921
KRTDAP	-2.39582	-5.26277	0.0224617
SPRR1A	-2.63051	-6.19243	0.00874969
SPRR3	-3.61654	-12.2655	0.00107857

## Sheet: Sheet2
NMB	-0.585205	-1.50025	0.0410665
WDR79	-0.586854	-1.50197	0.0197815
SNORD1B	-0.58784	-1.50299	0.00133375
LOC643771	-0.589949	-1.50519	0.00402427
FAM27A	-0.589953	-1.5052	0.00580059
PRDM5	-0.590578	-1.50585	0.0486277
SGTA	-0.592408	-1.50776	0.0279625
HS.145985	-0.592668	-1.50803	0.0196185
METTL11B	-0.593693	-1.5091	0.0367029
C10ORF41	-0.594467	-1.50992	0.0121291
POLA2	-0.594987	-1.51046	0.0229389
HIC2	-0.595472	-1.51097	0.00328846
OMP	-0.595785	-1.51129	0.0246383
LOC643266	-0.596402	-1.51194	0.0328917
ZNF574	-0.597274	-1.51286	0.00901358
TOMM40	-0.597948	-1.51356	0.0315195
HS.545394	-0.598014	-1.51363	0.0218977
ERCC-00039	-0.598033	-1.51365	0.0461054
TMEM20	-0.599077	-1.51475	0.00750915
SYT12	-0.599761	-1.51547	0.0262149
HS.550285	-0.601775	-1.51758	0.00272511
SNORA57	-0.603643	-1.51955	0.00882019
DSG1	-0.603894	-1.51981	0.0438269
LOC653418	-0.605457	-1.52146	0.00249131
LOC643070	-0.606131	-1.52217	0.0107817
NPBWR1	-0.608657	-1.52484	0.00203606
GATA2	-0.609049	-1.52525	0.0121368
LOC100132620	-0.609081	-1.52529	0.00288876
HS.514453	-0.60949	-1.52572	0.035398
KLHL38	-0.61064	-1.52694	0.00979615
LOC100128881	-0.610963	-1.52728	0.00370444
MEIS3P1	-0.611959	-1.52833	0.0225053
LRP3	-0.61356	-1.53003	0.00571752
LOC727980	-0.613787	-1.53027	0.0241136
LOC100133178	-0.613822	-1.53031	0.0295278
LOC728429	-0.61517	-1.53174	0.0385186
OR10J3	-0.61654	-1.53319	0.020211
LPIN3	-0.616949	-1.53363	0.00222428
NAT10	-0.617712	-1.53444	0.00731004
HSPC111	-0.618609	-1.53539	0.0230097
NACC2	-0.619802	-1.53666	0.042499
EXO1	-0.622445	-1.53948	0.0208912
LOC441362	-0.622573	-1.53962	0.0186854
LOC440836	-0.623235	-1.54032	0.00831504
RAD54L	-0.624105	-1.54125	0.0132174
PES1	-0.624648	-1.54183	0.002098
DIO3OS	-0.624897	-1.5421	0.0107927
MIR331	-0.625752	-1.54301	0.00216769
AGPAT9	-0.625937	-1.54321	0.0139791
LOC100127951	-0.626464	-1.54378	0.0381711
LOC100134103	-0.626872	-1.54421	0.0289812
CDRT15L2	-0.626879	-1.54422	0.0418535
APLNR	-0.627287	-1.54466	0.00956063
LOC392452	-0.627509	-1.54489	0.00935852
FAM25A	-0.630264	-1.54785	0.00915073
ATXN8OS	-0.630847	-1.54847	0.0177747
LOC100131973	-0.630974	-1.54861	0.0037907
FASTKD5	-0.632651	-1.55041	0.0195248
C21ORF114	-0.633013	-1.5508	0.00508429
SHISA2	-0.634899	-1.55283	0.00458662
HS.570192	-0.634914	-1.55284	0.0166022
LOC387934	-0.636753	-1.55483	0.00880278
HS.552297	-0.637867	-1.55603	0.0121157
GPRIN1	-0.640654	-1.55904	0.0353035
IRX3	-0.642665	-1.56121	0.0107518
LOC100130241	-0.643959	-1.56261	0.0158701
TUBB4Q	-0.646243	-1.56509	0.0170251
MIR1252	-0.65031	-1.56951	0.0127584
TNNI2	-0.6524	-1.57178	0.00856501
RNF139	-0.653939	-1.57346	0.00365517
SLC9A3R1	-0.654285	-1.57384	0.0063077
MIR578	-0.655102	-1.57473	0.0126912
MCM7	-0.655825	-1.57552	0.00673018
LOC643263	-0.656286	-1.57602	0.0446554
RNASE6	-0.658054	-1.57795	0.0166168
LOC100129296	-0.658435	-1.57837	0.0188502
HEY2	-0.659106	-1.5791	0.0044391
LOC100134318	-0.659247	-1.57926	0.0329013
LOC401915	-0.660029	-1.58011	0.0264097
SLC2A4RG	-0.66293	-1.5833	0.0103028
SNORD111	-0.664222	-1.58471	0.0108193
SIRT6	-0.665327	-1.58593	0.00335818
LOC100132249	-0.665873	-1.58653	0.0168065
C16ORF53	-0.666193	-1.58688	0.00497368
PRELID1	-0.667446	-1.58826	0.0377872
LOC650217	-0.668421	-1.58933	0.00702101
LOC100130123	-0.668723	-1.58967	0.000534534
KRT80	-0.67166	-1.59291	0.0361898
TIMM10	-0.674128	-1.59563	0.0166415
GABRP	-0.675359	-1.59699	0.0448837
HS.570308	-0.676319	-1.59806	0.0215012
MCM4	-0.677437	-1.5993	0.0453862
C17ORF96	-0.67769	-1.59958	0.00811738
LOC85389	-0.678236	-1.60018	0.0432119
HES6	-0.680549	-1.60275	0.0069341
TBL1X	-0.684153	-1.60676	0.0206445
C20ORF86	-0.684891	-1.60758	0.0231961
STRA13	-0.687537	-1.61053	0.039525
LOC644422	-0.687549	-1.61055	0.0466048
MMPL1	-0.687578	-1.61058	0.0119899
ERCC-00017	-0.687708	-1.61072	0.0332181
PER2	-0.690122	-1.61342	0.00337967
MIR548Q	-0.690415	-1.61375	0.00184371
C9ORF169	-0.692735	-1.61634	0.0390554
LOC729150	-0.694092	-1.61787	0.00377197
CCDC86	-0.696144	-1.62017	0.0126382
LOC399942	-0.696189	-1.62022	0.0178948
UPLP	-0.697197	-1.62135	0.0308311
SLC25A32	-0.697452	-1.62164	0.00576234
LOC644348	-0.698697	-1.62304	0.0105223
HS.278265	-0.702374	-1.62718	0.00105024
LOC389049	-0.70409	-1.62912	0.00916737
HS.527876	-0.704936	-1.63007	0.0167984
ASF1B	-0.705124	-1.63028	0.0468143
C10ORF122	-0.706912	-1.63231	0.00860853
CITED1	-0.707123	-1.63255	0.000175625
BCL11B	-0.708775	-1.63442	0.0066226
PMEPA1	-0.711671	-1.6377	0.0337778
EOMES	-0.712457	-1.63859	0.0227728
HS.197700	-0.714208	-1.64058	0.000358922
CRCT1	-0.714843	-1.6413	0.0462479
LOC732316	-0.715912	-1.64252	0.00647008
C14ORF80	-0.718142	-1.64506	0.0146307
ERCC-00120	-0.718211	-1.64514	0.024846
LOC649120	-0.718302	-1.64524	0.00498572
GINS3	-0.719033	-1.64608	0.0389619
MYO19	-0.720054	-1.64724	0.0019097
TUBA4A	-0.722369	-1.64989	0.0158093
LOC643950	-0.724946	-1.65284	0.0102698
HS.55047	-0.727979	-1.65632	0.00525904
SNN	-0.732043	-1.66099	0.00150421
SULF2	-0.738975	-1.66899	0.0033472
SNORA27	-0.74385	-1.67464	0.0128247
SLC47A2	-0.744176	-1.67502	0.00807543
LOC641950	-0.745598	-1.67667	0.0386061
IRS1	-0.753892	-1.68634	0.0256759
HS.577221	-0.757118	-1.69011	0.00802397
CDT1	-0.764104	-1.69832	0.00426815
SLC25A19	-0.765671	-1.70016	0.0328515
DSCAML1	-0.779121	-1.71608	0.0143724
CD207	-0.784672	-1.7227	0.0199311
MIR548F2	-0.785913	-1.72418	0.0161567
ENTPD3	-0.787053	-1.72555	0.0117489
SLC29A1	-0.798793	-1.73965	0.002297
LOC646426	-0.801991	-1.74351	0.00344039
HS.155736	-0.804082	-1.74603	0.00249942
LOC731314	-0.810324	-1.7536	0.0251474
PTPRZ1	-0.81391	-1.75797	0.0126509
HS.371668	-0.816877	-1.76159	0.0032582
FOXQ1	-0.817097	-1.76186	0.00912423
LOC100132217	-0.82476	-1.77124	0.00142726
KCNIP3	-0.827359	-1.77443	0.0272927
ANKRD22	-0.835691	-1.78471	0.0136931
CD3EAP	-0.837512	-1.78697	0.000577803
ALDH3B2	-0.837711	-1.78721	0.0273113
NUDT12	-0.843334	-1.79419	0.0129139
GPER	-0.843676	-1.79462	0.00607756
STC1	-0.857816	-1.81229	0.0408629
POLE2	-0.864502	-1.82071	0.0231888
HS.579949	-0.864825	-1.82112	0.00426991
ZNF662	-0.868384	-1.82562	0.00106266
LGALS7	-0.872801	-1.83122	0.00831466
CSTA	-0.875325	-1.83442	0.025105
MCF2	-0.882333	-1.84335	0.0145924
SYK	-0.886941	-1.84925	0.017548
FEN1	-0.895841	-1.86069	0.0239213
LOC643150	-0.901679	-1.86824	0.0046499
LOC642606	-0.902668	-1.86952	0.00790563
LOC647993	-0.916284	-1.88725	0.0191348
C21ORF99	-0.921594	-1.89421	0.0298313
IRX5	-0.926028	-1.90004	0.00390917
CHAF1A	-0.944714	-1.92481	0.000597167
CCNA1	-0.948381	-1.92971	0.00277905
FABP5L2	-0.952106	-1.93469	0.00231611
LOC100133005	-0.953999	-1.93723	0.0103206
TMEM45A	-0.96611	-1.95357	0.00484468
LOC100130269	-0.966425	-1.95399	0.000624385
TMEM79	-0.996718	-1.99546	0.0128457
LOC284064	-1.04941	-2.06968	0.00705132
LYPD3	-1.05849	-2.08275	0.0222634
GSDMC	-1.07854	-2.1119	0.0112158
SLURP1	-1.08264	-2.11791	0.029423
FABP5	-1.09657	-2.13846	0.00197451
LOC642956	-1.14527	-2.21187	0.0028113
SULT2B1	-1.14786	-2.21585	0.0270019
SIAE	-1.15077	-2.22033	0.0362397
GLDC	-1.15723	-2.23029	0.0154701
LOC643161	-1.16535	-2.24288	0.0101194
H19	-1.22328	-2.33477	0.00156884
GDPD3	-1.2522	-2.38204	0.0182381
SPRR2E	-1.28423	-2.43552	0.0480794
E2F2	-1.32626	-2.50752	0.0402218
IGFL2	-1.41082	-2.65888	0.0344406
CRNN	-1.41576	-2.66801	0.0173924
FGFR3	-1.45938	-2.74991	0.00152141
CPA4	-1.58356	-2.99709	0.00904732
CEACAM6	-1.6367	-3.10953	0.0288924
KRT4	-1.73513	-3.3291	0.0424041
SPRR1B	-1.87653	-3.67192	0.0409502
A2ML1	-1.92659	-3.80155	0.0122639
SBSN	-1.93147	-3.81443	0.00568921
KRTDAP	-2.39582	-5.26277	0.0224617
SPRR1A	-2.63051	-6.19243	0.00874969
SPRR3	-3.61654	-12.2655	0.00107857
