# Supplementary material for: HDAC7‐mediated control of tumour microenvironment maintains proliferative and stemness competence of human mammary epithelial cells
Source: Mol Oncol. 2019 Jun 27;13(8):1651–68. doi: 10.1002/1878-0261.12503 (PMC6670296; doi:10.1002/1878-0261.12503)
Supplement: Supplementary file 9 — Table S2. List of the genes regulated by BMP4 in HDAC7 +/+ cells. [file MOL2-13-1651-s009.xlsx]

## Sheet: Sheet1
List of the genes regulated by BMP4 in HDAC7+/+ cells.
	coefficients	FC	p.value
SMAD6	3.52221	11.4892	7.76928e-08
DLX3	3.01492	8.08319	1.89833e-07
HSD17B2	3.43523	10.817	7.31641e-07
ATOH8	2.71378	6.5604	8.57278e-07
HOXC13	2.48629	5.60335	9.25904e-07
PNLIPRP3	2.5707	5.94099	1.75013e-06
DAPL1	2.35879	5.12941	1.87793e-06
SAMD11	2.24685	4.74645	2.95534e-06
CYP4F11	2.73001	6.63458	3.6896e-06
HEY1	2.32817	5.02168	4.48064e-06
ACOT11	2.07066	4.20079	8.41518e-06
ROS1	1.98791	3.96663	8.75251e-06
PRRX2	2.39246	5.25053	9.14497e-06
LOC650803	1.94194	3.84223	1.49437e-05
ID2	2.2901	4.89089	1.70175e-05
CRIP2	1.98545	3.95986	2.4494e-05
CDKN1C	2.08983	4.25699	3.05103e-05
LOX	1.69335	3.23407	3.19728e-05
TGM5	1.67278	3.18828	3.71192e-05
RHOBTB3	1.66792	3.17757	3.93631e-05
KANK4	2.573	5.95047	4.0393e-05
AKR1C4	1.92702	3.8027	4.50351e-05
PGBD5	2.26412	4.80363	5.02259e-05
MAOA	1.91386	3.76816	6.21549e-05
BDKRB1	1.62157	3.0771	7.95079e-05
SMAD9	1.93266	3.81758	8.11161e-05
DLC1	1.46042	2.75189	8.94194e-05
SYNM	1.52417	2.8762	9.0741e-05
UCA1	1.39305	2.62634	0.000107498
DLX1	1.5454	2.91885	0.000111389
CYBRD1	1.37533	2.59427	0.000115931
TTLL11	1.38214	2.60654	0.000131389
ACACB	1.39366	2.62744	0.000141098
FOLR3	1.3367	2.52572	0.000156797
MAP3K5	1.48182	2.793	0.000166864
EPAS1	1.55358	2.93545	0.000171268
PLXNA2	1.38476	2.61128	0.000179265
MIR205	2.13709	4.39874	0.000193419
SPINK5L3	1.49855	2.82559	0.000195571
NAV1	1.37508	2.59382	0.000201897
CDC42BPB	1.33496	2.52269	0.000210938
AHNAK2	1.30356	2.46837	0.000212284
LOC399959	1.56116	2.95092	0.000236912
CYP4F22	1.47613	2.78202	0.000241284
NFE2L1	1.28934	2.44416	0.000256876
VASN	1.22661	2.34017	0.000265373
POLM	1.32976	2.51361	0.000268392
GSTA4	1.42628	2.68753	0.000271217
LOC643968	1.85271	3.61177	0.000277676
FOXQ1	1.58911	3.00864	0.000282499
CGB1	1.47313	2.77624	0.000298194
GPR126	1.36783	2.58082	0.000299192
EML1	1.2929	2.4502	0.000299532
RCAN2	1.53734	2.90259	0.000300496
PLAT	1.46201	2.75493	0.000300687
CAPRIN2	1.21092	2.31485	0.000328173
LPXN	1.19136	2.28367	0.000332664
ITGB4	1.3982	2.63573	0.00034025
AOX1	1.80302	3.4895	0.000350315
TRNP1	1.16302	2.23925	0.00036577
LFNG	1.40612	2.65023	0.000372568
ABLIM3	1.34617	2.54237	0.00039905
YIPF5	1.1612	2.23644	0.0004022
FLRT2	1.37027	2.58518	0.000436664
ARL4A	1.211	2.31498	0.000461019
RUSC2	1.13899	2.20226	0.000470744
NAV2	1.27615	2.42191	0.000485626
FLJ20489	1.10052	2.14431	0.000491105
PINK1	1.11898	2.17193	0.00052669
HS.513971	1.13824	2.20113	0.000547313
SMAD7	1.21468	2.32089	0.000550709
LRRTM2	1.3545	2.55709	0.000570909
WDR69	1.7372	3.33388	0.000579799
DUSP23	1.17299	2.25478	0.000593275
SLC7A8	1.30483	2.47054	0.000596717
RNU2-1	1.20544	2.30607	0.00063218
CDH13	1.47832	2.78624	0.000636882
HS.438937	1.23364	2.3516	0.000642834
SLC29A3	1.05918	2.08374	0.000659231
KRTAP19-3	1.04617	2.06503	0.000696764
TGFBI	1.05656	2.07997	0.000710443
ELOVL4	1.16269	2.23874	0.000723545
SRGAP3	1.18807	2.27848	0.000725355
TPM1	1.27327	2.41708	0.000729431
UAP1	1.24723	2.37386	0.000731175
ID3	1.52408	2.87603	0.000767794
IGFBP7	1.12549	2.18175	0.000769761
HIBADH	1.15633	2.22889	0.000778543
IL20RB	1.07344	2.10445	0.000780818
ZNF532	1.08296	2.11838	0.000794772
CRYBA4	1.07599	2.10816	0.000810909
SPSB1	1.41984	2.67556	0.000828842
INSC	1.5931	3.01697	0.000884734
COPS8	1.04551	2.0641	0.000886505
ERRFI1	1.10115	2.14525	0.000904259
LOC648398	1.12305	2.17807	0.000917142
AKR1C2	1.08544	2.12203	0.000926495
LOC727958	1.16853	2.24783	0.000930228
TP73L	1.1892	2.28027	0.000984276
ANKRD38	2.14016	4.40812	0.00105904
PROS1	1.34346	2.5376	0.00105951
HS.434957	1.04187	2.0589	0.00110235
MLLT11	1.01784	2.02489	0.00110503
CCPG1	1.05565	2.07865	0.0011648
FAM46B	1.20624	2.30735	0.00118898
DKK1	1.27872	2.42624	0.00121348
STAT5A	1.22842	2.3431	0.00124213
GABARAPL1	1.12386	2.17929	0.00125496
FGFR3	1.03146	2.0441	0.00128111
DOK4	1.05935	2.08399	0.00130879
TMTC1	1.02333	2.03261	0.0013253
HIP1	1.34836	2.54622	0.00136461
SVEP1	1.0914	2.13081	0.00137602
GPAM	1.00104	2.00144	0.00139498
KRT15	1.61265	3.05812	0.00141969
ST3GAL4	1.09856	2.14141	0.00143819
MPRIP	1.03225	2.04522	0.00144402
CES1	1.65401	3.14706	0.00153589
RAPGEF3	1.77867	3.43111	0.00154902
PAQR7	1.2466	2.37282	0.001561
OR2T8	1.16612	2.24408	0.00156986
CYR61	1.00371	2.00515	0.00167188
GLUD1	1.11124	2.16031	0.0017321
IFNGR1	1.00175	2.00242	0.00183094
SLC7A13	1.03908	2.05491	0.00187033
LTB4R	1.08933	2.12776	0.00188117
PTPRN	1.13447	2.19537	0.00189838
EFNB3	1.48538	2.7999	0.00192632
HS.573792	1.04328	2.06091	0.00197236
HS.371609	1.01573	2.02192	0.00204761
FADS1	1.06568	2.09316	0.00212299
PRKD1	1.08118	2.11576	0.00218269
LOC729393	1.06737	2.09562	0.00221259
CSF1R	1.03999	2.05621	0.00223057
LOC653451	1.3639	2.5738	0.00230637
LOC644320	1.1292	2.18737	0.00232107
JAG2	1.20901	2.31178	0.00245682
KIAA0367	1.30487	2.47061	0.00250135
HSPB8	1.08735	2.12483	0.00250829
ABCB6	1.02135	2.02981	0.00252152
C9ORF127	1.12024	2.17383	0.00254299
SERPINE1	1.12355	2.17883	0.00259379
LOC652238	1.00927	2.0129	0.00262582
LOC649500	1.34581	2.54173	0.00276628
ID1	1.30693	2.47415	0.00279832
LOC728857	1.10463	2.15044	0.00302002
ZDHHC23	1.02049	2.02861	0.00307569
LOC644753	1.0048	2.00667	0.00308996
HS.560736	1.13868	2.20179	0.00318499
LOC645837	1.12013	2.17367	0.00333745
FSTL1	1.12976	2.18822	0.00345614
CGB5	1.37403	2.59194	0.00348512
SLC22A15	1.04734	2.06671	0.00349424
ADSSL1	1.09731	2.13955	0.00358915
LOC643647	1.05662	2.08005	0.00379921
LOC642047	1.54382	2.91565	0.00422936
HS.566332	1.0009	2.00125	0.00425343
ADAM20	1.0316	2.04429	0.00447253
FRMD3	1.01212	2.01687	0.00450456
HS.572444	1.0773	2.11009	0.00467435
TDRD10	1.06871	2.09755	0.00500243
VSIG8	1.6341	3.10395	0.00637364
OSBPL5	1.03677	2.05162	0.00803854
HS.583123	1.16033	2.23509	0.00999214
HS.577000	1.16099	2.23612	0.0111722
MIR21	1.01223	2.01702	0.0113483
CLIC2	1.03743	2.05257	0.0132962
LOC729645	1.00858	2.01193	0.0137508
MCF2	1.35088	2.55067	0.0150719
FLRT3	1.05759	2.08145	0.0153423
TTTY15	1.02673	2.0374	0.0186173
UCKL1OS	2.23112	4.69498	0.020932
ARGFX	1.33197	2.51746	0.0223766
CCL8	1.03963	2.05571	0.0224089
LOC390669	1.01555	2.02167	0.0229128
DCDC2B	1.75385	3.37258	0.0243448
HS.130590	1.12795	2.18548	0.0261278
LOC100129681	1.05138	2.07251	0.0264019
PPARGC1A	1.04306	2.06059	0.0291977
LOC652742	1.19061	2.28248	0.0307099
CCBP2	1.18171	2.26845	0.0413982
APBB1IP	1.05316	2.07506	0.0432376
ISG20	-1.00097	-2.00135	0.00835437
LOC441763	-1.00872	-2.01213	0.00359644
KCTD12	-1.00957	-2.01331	0.00131544
SMOC1	-1.00971	-2.01351	0.00246053
ANKRD22	-1.01129	-2.01571	0.00431272
PER2	-1.01307	-2.0182	0.00320603
PKIB	-1.01384	-2.01928	0.00183922
GCNT3	-1.01447	-2.02016	0.00570541
PLSCR1	-1.01786	-2.02492	0.00579095
HAS3	-1.01894	-2.02642	0.00460572
CENPV	-1.02235	-2.03122	0.0018648
GALK1	-1.02253	-2.03147	0.000877051
MIR1978	-1.02271	-2.03174	0.00672413
SLC47A2	-1.02308	-2.03225	0.00526925
LMTK3	-1.02329	-2.03255	0.0016705
HS.545074	-1.02521	-2.03525	0.0089212
LOC100132066	-1.02617	-2.03661	0.0167012
LOC100130561	-1.0274	-2.03834	0.00239642
TGFBRAP1	-1.03029	-2.04243	0.00091109
CDT1	-1.03079	-2.04314	0.00114344
LOC730121	-1.03219	-2.04512	0.000951748
LOC642624	-1.03366	-2.04721	0.0437078
HMGB3	-1.03551	-2.04984	0.00174591
SLC44A2	-1.03793	-2.05328	0.00184455
PXDN	-1.04055	-2.05702	0.00196079
LOC643958	-1.04474	-2.06299	0.0113914
MIRLET7I	-1.04643	-2.06541	0.00575718
C9ORF140	-1.04901	-2.0691	0.00149051
RAET1G	-1.0553	-2.07815	0.00173641
LOC100134134	-1.05746	-2.08127	0.00154895
SPRR2C	-1.05879	-2.08319	0.0186473
ARHGAP23	-1.06468	-2.09171	0.00104293
PRAGMIN	-1.06527	-2.09257	0.0051036
C6ORF85	-1.06942	-2.09859	0.00127251
TM4SF1	-1.0714	-2.10147	0.00274744
LOC652764	-1.07286	-2.10359	0.00695829
TMSL3	-1.07471	-2.1063	0.00159683
FTH1	-1.07668	-2.10917	0.00487052
FTHL2	-1.07691	-2.10951	0.000852192
LOC643363	-1.07747	-2.11033	0.0338083
CBR3	-1.08248	-2.11767	0.00278209
EPCAM	-1.08485	-2.12115	0.00185912
LOC652773	-1.08764	-2.12526	0.0144392
ARHGDIB	-1.08898	-2.12724	0.00288106
LOC399942	-1.09368	-2.13417	0.00736711
VIM	-1.09465	-2.13562	0.000718071
LOC653712	-1.09526	-2.13652	0.0008999
LOC653495	-1.09549	-2.13686	0.00232884
NUAK2	-1.09756	-2.13992	0.00249876
NWD1	-1.10026	-2.14393	0.00120532
NFE2	-1.11236	-2.16199	0.000495987
TTTY9B	-1.11263	-2.1624	0.00676427
LOC388481	-1.11406	-2.16454	0.0360984
HS.557952	-1.12311	-2.17816	0.0274524
MAGEA2B	-1.12323	-2.17834	0.00119799
AIF1L	-1.12364	-2.17897	0.00153165
RAB31	-1.12375	-2.17913	0.0376573
RHD	-1.12673	-2.18363	0.0337711
LOC643906	-1.13129	-2.19055	0.0013703
EFCAB4A	-1.13428	-2.19509	0.00183323
HS.576771	-1.13669	-2.19877	0.000575139
C8ORF30B	-1.13739	-2.19983	0.00481689
SCG5	-1.1408	-2.20504	0.000529713
MIR1974	-1.14097	-2.20529	0.0104509
SAA2	-1.14113	-2.20553	0.000448456
STC1	-1.14578	-2.21265	0.000729585
KCNIP3	-1.14906	-2.21769	0.000862292
FLJ11795	-1.14946	-2.21831	0.00169239
OSBP2	-1.1518	-2.22191	0.00204048
CTSL2	-1.16055	-2.23542	0.00101544
SRGN	-1.16181	-2.23738	0.0105117
LOC642567	-1.16231	-2.23815	0.000761899
HGFAC	-1.16841	-2.24764	0.0017396
KLK11	-1.17725	-2.26145	0.000356794
NGFR	-1.18188	-2.26873	0.00354962
LOC649977	-1.1846	-2.27301	0.0140148
FOXC1	-1.1866	-2.27616	0.00141936
LOC644743	-1.18959	-2.28087	0.0136127
MIR582	-1.19341	-2.28693	0.0172219
AZGP1	-1.19435	-2.28841	0.000657853
AFAP1L2	-1.19897	-2.29575	0.00290284
DBNDD2	-1.20182	-2.3003	0.000265068
SLURP1	-1.20833	-2.3107	0.0182203
TAGLN	-1.2146	-2.32077	0.00903899
NOTCH1	-1.2259	-2.33902	0.000372521
ABTB2	-1.2323	-2.34941	0.00458512
C8ORF55	-1.25693	-2.38987	0.000452322
TJP3	-1.25864	-2.39269	0.000311932
MIR379	-1.26475	-2.40286	0.000290534
LOC646723	-1.26684	-2.40634	0.000417664
LOC646817	-1.26887	-2.40972	0.00420227
RGMA	-1.27037	-2.41223	0.000623164
LINGO3	-1.29249	-2.44951	0.00381805
IER3	-1.29346	-2.45115	0.00178408
FHOD3	-1.29746	-2.45796	0.00068575
CECR2	-1.30203	-2.46575	0.000212693
CAMK2B	-1.30611	-2.47274	0.0171707
MYBPHL	-1.30917	-2.47799	0.000573099
LOC644155	-1.32774	-2.51009	0.0459444
LOC100133005	-1.34227	-2.53551	0.0106891
HBEGF	-1.348	-2.54559	0.000116311
HOXA5	-1.35977	-2.56644	0.000392866
PHACTR3	-1.37611	-2.59568	0.0050704
GDF15	-1.38111	-2.60469	0.000838635
KLK10	-1.3828	-2.60774	0.000105732
SLC4A11	-1.3847	-2.61117	0.00234335
EDN1	-1.40147	-2.64171	0.000636141
E2F2	-1.42561	-2.68628	0.00226961
ACOX2	-1.43099	-2.69632	0.000382074
IL1RN	-1.43293	-2.69995	0.0200134
PI3	-1.43334	-2.70072	0.00123275
SLPI	-1.43495	-2.70373	0.00169654
KLK8	-1.43835	-2.71011	0.000304369
PRR15L	-1.44832	-2.72891	0.000878235
CD70	-1.46126	-2.75349	0.000176882
LOC641835	-1.47164	-2.77336	0.0211873
PLAUR	-1.4731	-2.77618	0.000902911
CPE	-1.47876	-2.7871	0.000667059
SCEL	-1.48317	-2.79563	0.0449605
CD14	-1.48797	-2.80494	0.000298373
SBSN	-1.53007	-2.888	0.0362343
ADAM19	-1.532	-2.89186	0.000177698
GLDC	-1.54914	-2.92642	0.00022272
CA2	-1.56703	-2.96294	0.000311743
MUC1	-1.60213	-3.03591	3.50293e-05
FST	-1.60383	-3.03949	0.00207428
ALOX5AP	-1.6115	-3.0557	0.000140088
SPRR1B	-1.62123	-3.07638	0.0281023
SIAE	-1.64113	-3.1191	0.0237039
STMN3	-1.64403	-3.12538	5.33006e-05
SOX9	-1.67263	-3.18795	5.40489e-05
SULT2B1	-1.6837	-3.21251	0.00978969
IFI27	-1.68419	-3.2136	0.000415954
MUC16	-1.68705	-3.21999	0.00853696
LOC388948	-1.70997	-3.27153	0.0336886
LOC643311	-1.72182	-3.29853	0.0181171
CRNN	-1.73662	-3.33253	0.0365533
KLK6	-1.75864	-3.38379	0.00239241
IL32	-1.77234	-3.41608	4.46047e-05
IL8	-1.77299	-3.41763	1.64895e-05
KRT6B	-1.78837	-3.45426	0.00407415
RARRES1	-1.80453	-3.49315	4.79039e-05
CGN	-1.81411	-3.51643	0.000223255
TNFRSF6B	-1.82019	-3.53127	0.000103685
ATP6V1B1	-1.83769	-3.57437	4.46881e-05
PRICKLE1	-1.87867	-3.67736	0.00146698
CPA4	-2.0444	-4.12503	5.60101e-05
IGFL1	-2.05343	-4.15091	7.86887e-06
A2ML1	-2.07505	-4.21358	0.0121439
S100A9	-2.15016	-4.43876	2.04826e-05
KRT13	-2.19781	-4.58781	0.0013924
LOC651923	-2.21097	-4.62985	0.0454002
S100A8	-2.24341	-4.73516	6.17855e-05
ELF3	-2.26748	-4.81483	2.07171e-06
SPRR1A	-2.27021	-4.82393	0.0195256
CEACAM6	-2.27212	-4.83033	0.000176351
ANGPTL4	-2.29826	-4.91863	3.15201e-06
C9ORF169	-2.34984	-5.09768	0.000137766
PLAU	-2.35257	-5.10733	6.77742e-06
CRABP2	-2.3573	-5.1241	3.77424e-06
SPRR2E	-2.41491	-5.33285	0.00487203
LCN2	-2.4674	-5.53047	3.17009e-05
KLK5	-2.5438	-5.83122	8.47771e-07
ALDH3A1	-2.58336	-5.99335	4.21125e-06
C15ORF48	-2.60128	-6.06826	0.00128397
SPRR2D	-2.61401	-6.12203	8.72498e-05
KLK7	-2.77172	-6.82919	2.10562e-06
S100A7	-2.81153	-7.02031	7.54241e-06
KRT4	-3.05184	-8.29268	0.0134581
SPRR2A	-3.052	-8.29362	0.000789628
SPRR2F	-3.17106	-9.00708	0.000307262
MMP9	-3.66597	-12.6931	2.17824e-05
SPRR3	-3.97765	-15.754	0.00107793

## Sheet: Sheet2
ISG20	-1.00097	-2.00135	0.00835437
LOC441763	-1.00872	-2.01213	0.00359644
KCTD12	-1.00957	-2.01331	0.00131544
SMOC1	-1.00971	-2.01351	0.00246053
ANKRD22	-1.01129	-2.01571	0.00431272
PER2	-1.01307	-2.0182	0.00320603
PKIB	-1.01384	-2.01928	0.00183922
GCNT3	-1.01447	-2.02016	0.00570541
PLSCR1	-1.01786	-2.02492	0.00579095
HAS3	-1.01894	-2.02642	0.00460572
CENPV	-1.02235	-2.03122	0.0018648
GALK1	-1.02253	-2.03147	0.000877051
MIR1978	-1.02271	-2.03174	0.00672413
SLC47A2	-1.02308	-2.03225	0.00526925
LMTK3	-1.02329	-2.03255	0.0016705
HS.545074	-1.02521	-2.03525	0.0089212
LOC100132066	-1.02617	-2.03661	0.0167012
LOC100130561	-1.0274	-2.03834	0.00239642
TGFBRAP1	-1.03029	-2.04243	0.00091109
CDT1	-1.03079	-2.04314	0.00114344
LOC730121	-1.03219	-2.04512	0.000951748
LOC642624	-1.03366	-2.04721	0.0437078
HMGB3	-1.03551	-2.04984	0.00174591
SLC44A2	-1.03793	-2.05328	0.00184455
PXDN	-1.04055	-2.05702	0.00196079
LOC643958	-1.04474	-2.06299	0.0113914
MIRLET7I	-1.04643	-2.06541	0.00575718
C9ORF140	-1.04901	-2.0691	0.00149051
RAET1G	-1.0553	-2.07815	0.00173641
LOC100134134	-1.05746	-2.08127	0.00154895
SPRR2C	-1.05879	-2.08319	0.0186473
ARHGAP23	-1.06468	-2.09171	0.00104293
PRAGMIN	-1.06527	-2.09257	0.0051036
C6ORF85	-1.06942	-2.09859	0.00127251
TM4SF1	-1.0714	-2.10147	0.00274744
LOC652764	-1.07286	-2.10359	0.00695829
TMSL3	-1.07471	-2.1063	0.00159683
FTH1	-1.07668	-2.10917	0.00487052
FTHL2	-1.07691	-2.10951	0.000852192
LOC643363	-1.07747	-2.11033	0.0338083
CBR3	-1.08248	-2.11767	0.00278209
EPCAM	-1.08485	-2.12115	0.00185912
LOC652773	-1.08764	-2.12526	0.0144392
ARHGDIB	-1.08898	-2.12724	0.00288106
LOC399942	-1.09368	-2.13417	0.00736711
VIM	-1.09465	-2.13562	0.000718071
LOC653712	-1.09526	-2.13652	0.0008999
LOC653495	-1.09549	-2.13686	0.00232884
NUAK2	-1.09756	-2.13992	0.00249876
NWD1	-1.10026	-2.14393	0.00120532
NFE2	-1.11236	-2.16199	0.000495987
TTTY9B	-1.11263	-2.1624	0.00676427
LOC388481	-1.11406	-2.16454	0.0360984
HS.557952	-1.12311	-2.17816	0.0274524
MAGEA2B	-1.12323	-2.17834	0.00119799
AIF1L	-1.12364	-2.17897	0.00153165
RAB31	-1.12375	-2.17913	0.0376573
RHD	-1.12673	-2.18363	0.0337711
LOC643906	-1.13129	-2.19055	0.0013703
EFCAB4A	-1.13428	-2.19509	0.00183323
HS.576771	-1.13669	-2.19877	0.000575139
C8ORF30B	-1.13739	-2.19983	0.00481689
SCG5	-1.1408	-2.20504	0.000529713
MIR1974	-1.14097	-2.20529	0.0104509
SAA2	-1.14113	-2.20553	0.000448456
STC1	-1.14578	-2.21265	0.000729585
KCNIP3	-1.14906	-2.21769	0.000862292
FLJ11795	-1.14946	-2.21831	0.00169239
OSBP2	-1.1518	-2.22191	0.00204048
CTSL2	-1.16055	-2.23542	0.00101544
SRGN	-1.16181	-2.23738	0.0105117
LOC642567	-1.16231	-2.23815	0.000761899
HGFAC	-1.16841	-2.24764	0.0017396
KLK11	-1.17725	-2.26145	0.000356794
NGFR	-1.18188	-2.26873	0.00354962
LOC649977	-1.1846	-2.27301	0.0140148
FOXC1	-1.1866	-2.27616	0.00141936
LOC644743	-1.18959	-2.28087	0.0136127
MIR582	-1.19341	-2.28693	0.0172219
AZGP1	-1.19435	-2.28841	0.000657853
AFAP1L2	-1.19897	-2.29575	0.00290284
DBNDD2	-1.20182	-2.3003	0.000265068
SLURP1	-1.20833	-2.3107	0.0182203
TAGLN	-1.2146	-2.32077	0.00903899
NOTCH1	-1.2259	-2.33902	0.000372521
ABTB2	-1.2323	-2.34941	0.00458512
C8ORF55	-1.25693	-2.38987	0.000452322
TJP3	-1.25864	-2.39269	0.000311932
MIR379	-1.26475	-2.40286	0.000290534
LOC646723	-1.26684	-2.40634	0.000417664
LOC646817	-1.26887	-2.40972	0.00420227
RGMA	-1.27037	-2.41223	0.000623164
LINGO3	-1.29249	-2.44951	0.00381805
IER3	-1.29346	-2.45115	0.00178408
FHOD3	-1.29746	-2.45796	0.00068575
CECR2	-1.30203	-2.46575	0.000212693
CAMK2B	-1.30611	-2.47274	0.0171707
MYBPHL	-1.30917	-2.47799	0.000573099
LOC644155	-1.32774	-2.51009	0.0459444
LOC100133005	-1.34227	-2.53551	0.0106891
HBEGF	-1.348	-2.54559	0.000116311
HOXA5	-1.35977	-2.56644	0.000392866
PHACTR3	-1.37611	-2.59568	0.0050704
GDF15	-1.38111	-2.60469	0.000838635
KLK10	-1.3828	-2.60774	0.000105732
SLC4A11	-1.3847	-2.61117	0.00234335
EDN1	-1.40147	-2.64171	0.000636141
E2F2	-1.42561	-2.68628	0.00226961
ACOX2	-1.43099	-2.69632	0.000382074
IL1RN	-1.43293	-2.69995	0.0200134
PI3	-1.43334	-2.70072	0.00123275
SLPI	-1.43495	-2.70373	0.00169654
KLK8	-1.43835	-2.71011	0.000304369
PRR15L	-1.44832	-2.72891	0.000878235
CD70	-1.46126	-2.75349	0.000176882
LOC641835	-1.47164	-2.77336	0.0211873
PLAUR	-1.4731	-2.77618	0.000902911
CPE	-1.47876	-2.7871	0.000667059
SCEL	-1.48317	-2.79563	0.0449605
CD14	-1.48797	-2.80494	0.000298373
SBSN	-1.53007	-2.888	0.0362343
ADAM19	-1.532	-2.89186	0.000177698
GLDC	-1.54914	-2.92642	0.00022272
CA2	-1.56703	-2.96294	0.000311743
MUC1	-1.60213	-3.03591	3.50293e-05
FST	-1.60383	-3.03949	0.00207428
ALOX5AP	-1.6115	-3.0557	0.000140088
SPRR1B	-1.62123	-3.07638	0.0281023
SIAE	-1.64113	-3.1191	0.0237039
STMN3	-1.64403	-3.12538	5.33006e-05
SOX9	-1.67263	-3.18795	5.40489e-05
SULT2B1	-1.6837	-3.21251	0.00978969
IFI27	-1.68419	-3.2136	0.000415954
MUC16	-1.68705	-3.21999	0.00853696
LOC388948	-1.70997	-3.27153	0.0336886
LOC643311	-1.72182	-3.29853	0.0181171
CRNN	-1.73662	-3.33253	0.0365533
KLK6	-1.75864	-3.38379	0.00239241
IL32	-1.77234	-3.41608	4.46047e-05
IL8	-1.77299	-3.41763	1.64895e-05
KRT6B	-1.78837	-3.45426	0.00407415
RARRES1	-1.80453	-3.49315	4.79039e-05
CGN	-1.81411	-3.51643	0.000223255
TNFRSF6B	-1.82019	-3.53127	0.000103685
ATP6V1B1	-1.83769	-3.57437	4.46881e-05
PRICKLE1	-1.87867	-3.67736	0.00146698
CPA4	-2.0444	-4.12503	5.60101e-05
IGFL1	-2.05343	-4.15091	7.86887e-06
A2ML1	-2.07505	-4.21358	0.0121439
S100A9	-2.15016	-4.43876	2.04826e-05
KRT13	-2.19781	-4.58781	0.0013924
LOC651923	-2.21097	-4.62985	0.0454002
S100A8	-2.24341	-4.73516	6.17855e-05
ELF3	-2.26748	-4.81483	2.07171e-06
SPRR1A	-2.27021	-4.82393	0.0195256
CEACAM6	-2.27212	-4.83033	0.000176351
ANGPTL4	-2.29826	-4.91863	3.15201e-06
C9ORF169	-2.34984	-5.09768	0.000137766
PLAU	-2.35257	-5.10733	6.77742e-06
CRABP2	-2.3573	-5.1241	3.77424e-06
SPRR2E	-2.41491	-5.33285	0.00487203
LCN2	-2.4674	-5.53047	3.17009e-05
KLK5	-2.5438	-5.83122	8.47771e-07
ALDH3A1	-2.58336	-5.99335	4.21125e-06
C15ORF48	-2.60128	-6.06826	0.00128397
SPRR2D	-2.61401	-6.12203	8.72498e-05
KLK7	-2.77172	-6.82919	2.10562e-06
S100A7	-2.81153	-7.02031	7.54241e-06
KRT4	-3.05184	-8.29268	0.0134581
SPRR2A	-3.052	-8.29362	0.000789628
SPRR2F	-3.17106	-9.00708	0.000307262
MMP9	-3.66597	-12.6931	2.17824e-05
SPRR3	-3.97765	-15.754	0.00107793
