# Supplementary material for: HDAC7‐mediated control of tumour microenvironment maintains proliferative and stemness competence of human mammary epithelial cells
Source: Mol Oncol. 2019 Jun 27;13(8):1651–68. doi: 10.1002/1878-0261.12503 (PMC6670296; doi:10.1002/1878-0261.12503)
Supplement: Supplementary file 10 — Table S3. List of the genes regulated by BMP4 in HDAC7 −/− cells. [file MOL2-13-1651-s010.xlsx]

## Sheet: Sheet1
List of the genes regulated by BMP4 in HDAC7-/- cells.
	coefficients	FC	p.value
KANK4	3.48998	11.2354	2.13888e-07
DLX3	3.96006	15.5631	2.15652e-07
SMAD6	3.75428	13.4943	2.9435e-07
CRIP2	2.71954	6.58662	1.31117e-06
ANKRD38	3.14692	8.85763	1.4835e-06
CDKN1C	2.66721	6.35201	1.53347e-06
FOXQ1	3.49251	11.2551	1.6907e-06
SPINK6	3.92784	15.2194	1.8346e-06
SERPINB13	2.54525	5.8371	3.03877e-06
HOXC13	2.46995	5.54023	4.06596e-06
ID2	2.9117	7.52504	4.81549e-06
HSD11B2	2.31849	4.98809	4.95871e-06
SAMD11	2.32124	4.99761	5.36747e-06
CYP4F11	2.08321	4.23749	7.28796e-06
PNLIPRP3	2.23784	4.7169	7.55797e-06
FAM46B	2.16941	4.49838	7.80892e-06
UCA1	2.07175	4.20395	8.56219e-06
ACOT11	1.99785	3.99403	1.00172e-05
TGM5	2.30833	4.9531	1.17843e-05
LOX	2.31773	4.98548	1.26377e-05
BDKRB1	1.98454	3.95736	1.29773e-05
HEY1	2.46828	5.53383	1.38861e-05
TGM1	1.86326	3.6383	1.99013e-05
PGBD5	2.15604	4.45688	2.92914e-05
MAFB	1.96719	3.91006	2.98544e-05
DAPL1	2.70659	6.52777	3.12525e-05
ENTPD3	1.60529	3.04258	4.00757e-05
ID3	1.86984	3.65491	4.08521e-05
SPSB1	1.63681	3.10977	5.14608e-05
ROS1	1.64578	3.12917	5.26163e-05
NFE2L1	1.52944	2.88675	5.29202e-05
ARL4A	1.5465	2.92107	5.7602e-05
HSPB8	1.58823	3.0068	5.95914e-05
DLX1	1.64775	3.13345	7.68542e-05
KRT10	2.08924	4.25524	8.86717e-05
ID1	1.52739	2.88263	0.000100094
ST6GAL1	1.46429	2.75928	0.000100391
JUNB	1.59096	3.01249	0.000101067
SFTPD	1.79172	3.46227	0.000143433
RIPK4	1.38818	2.61749	0.000148189
SMAD7	1.42255	2.68059	0.000150969
KRT24	1.57546	2.98031	0.000167567
OKL38	1.42764	2.69006	0.000175652
SIPA1L2	1.34061	2.53259	0.000201259
SMAD9	1.37025	2.58514	0.000206606
HSPB3	1.77078	3.41238	0.000232373
DKK1	1.38765	2.61653	0.00023594
MYOT	1.33175	2.51707	0.000236074
KRT5	1.21375	2.3194	0.000246415
GPX2	1.34657	2.54307	0.000246613
MAOA	1.49557	2.81975	0.00026171
RHOBTB3	1.32272	2.50138	0.000266258
MAP3K5	1.35863	2.56441	0.000271299
STRA6	1.45745	2.74623	0.000273812
SLC2A5	1.31755	2.49243	0.000284009
TRIML2	1.21025	2.31377	0.000296613
LOC729645	1.40686	2.6516	0.000297369
COL1A1	1.30156	2.46496	0.00031031
CD86	1.3481	2.54577	0.000310404
FGFR3	2.30739	4.94987	0.000317384
LOC642606	1.40094	2.64073	0.000348777
HPGD	1.22917	2.34432	0.000353872
LOC647993	1.39414	2.62832	0.000362353
LFNG	1.47841	2.78641	0.000366993
MME	1.78401	3.44381	0.000368984
SCARB1	1.15043	2.2198	0.000372456
SH3TC1	1.4596	2.75032	0.000374413
SCNN1B	1.2947	2.45325	0.000386795
MIR205	1.65627	3.15201	0.000417105
PINK1	1.27487	2.41977	0.000417184
ERRFI1	1.29848	2.4597	0.000424052
SGK1	1.20352	2.303	0.000428295
RCAN2	1.14295	2.20832	0.000448074
AKR1B10	1.45517	2.74189	0.00045703
SCNN1G	1.48213	2.7936	0.000458567
VASN	1.13407	2.19477	0.000467133
ABCA12	1.08339	2.11901	0.000490676
TPM1	1.38703	2.6154	0.000499331
TBL1X	1.19551	2.29026	0.000507872
C21ORF81	1.50713	2.84244	0.000520468
CENTA1	1.12608	2.18265	0.000543825
KRT14	1.38208	2.60644	0.000573709
STK39	1.18584	2.27496	0.000592542
ANKRD1	1.63561	3.10718	0.000607411
HR	1.09733	2.13958	0.000611944
MIR99A	1.07879	2.11227	0.000627509
DSP	1.08055	2.11484	0.000629267
SGK	1.16448	2.24153	0.000631196
PLAC8	1.92019	3.78474	0.000677428
GSTA4	1.15475	2.22645	0.000698893
SRGAP3	1.32126	2.49884	0.000702143
HSPBL2	1.25326	2.3838	0.000707236
ST3GAL4	1.17093	2.25156	0.000715894
CALY	1.03391	2.04756	0.000724437
CAPN14	1.03265	2.04578	0.000734745
HIP1	1.0714	2.10147	0.000781664
C10ORF122	1.04652	2.06554	0.000798481
SLC7A1	1.01428	2.0199	0.000812677
ZNF662	1.0305	2.04273	0.000815902
NEBL	1.01785	2.02491	0.000816602
FLRT3	1.17522	2.25827	0.000853623
LOC729252	1.53375	2.89537	0.000863281
AYP1P1	1.07509	2.10685	0.000867556
TRIM29	1.1318	2.19132	0.000867701
ELOVL4	1.31571	2.48925	0.00089681
PRKAG2	1.10139	2.14562	0.000900718
HS.444329	1.17375	2.25597	0.000903391
CCPG1	1.01709	2.02383	0.000977779
LOC729150	1.05094	2.07189	0.00098852
S100P	2.49111	5.6221	0.00106888
SULT1E1	1.16424	2.24115	0.00111502
WDR69	1.53822	2.90437	0.00116135
HEG1	1.12712	2.18422	0.00118838
CYP4F3	1.05408	2.07639	0.00120663
GABARAPL1	1.01875	2.02616	0.00123782
LOC651397	1.30342	2.46813	0.00127042
PTPRZ1	1.22265	2.33375	0.00129407
DUSP1	1.10321	2.14833	0.00129623
CRCT1	1.3673	2.57987	0.00134773
HS.105791	1.03724	2.0523	0.00135223
GJB2	1.59606	3.02317	0.00147556
STAT5A	1.18599	2.2752	0.00152013
ADSSL1	1.0586	2.08291	0.00152252
CGB5	1.20645	2.30769	0.00157066
FAM59A	1.15352	2.22456	0.00160283
ACACB	1.11075	2.15957	0.00164645
KRT6C	1.02708	2.03789	0.00164862
LOC100132217	1.02909	2.04074	0.00169943
LOC650803	1.48524	2.79963	0.00169993
PAQR7	1.39507	2.63002	0.00174444
PRDM5	1.10972	2.15804	0.0018228
LOC647987	1.06545	2.09282	0.00184225
SLC29A3	1.04666	2.06574	0.00187629
C17ORF91	1.18298	2.27046	0.00191197
DOK4	1.00697	2.00969	0.00198291
ZBED1	1.28882	2.44329	0.00206312
SYNM	1.08888	2.12709	0.00210821
SERPINB7	1.09467	2.13564	0.00216365
RAPGEF3	1.45073	2.73346	0.00219844
KRT16	1.3186	2.49423	0.00227322
EPAS1	1.37811	2.59928	0.00235401
NAV1	1.03221	2.04516	0.00250255
FOLR3	1.53223	2.89232	0.00251196
NCCRP1	1.8954	3.72026	0.00251258
KIAA0513	1.37635	2.59611	0.00257511
ATOH8	2.49535	5.63865	0.0030367
SPINK5L3	1.18329	2.27094	0.00310434
MALL	1.59649	3.02406	0.00313764
KRT15	1.65749	3.15467	0.00324124
IGSF9	1.09638	2.13817	0.00326925
HS.438937	1.29972	2.46182	0.00327117
CDH13	1.19889	2.29563	0.00333796
OLR1	1.84018	3.58054	0.00343767
HS.513971	1.01983	2.02768	0.00390837
BAMBI	1.38523	2.61214	0.00418127
PLXNA2	1.03444	2.04831	0.00427128
LARGE	1.16796	2.24693	0.00464775
ITGB4	1.13765	2.20022	0.00469339
MMP7	1.33717	2.52655	0.00485581
MFAP5	1.01535	2.0214	0.0054235
CDA	1.00801	2.01114	0.00672739
LOC645553	1.12472	2.18059	0.00682513
LOC400578	1.40364	2.64569	0.00732609
CD55	1.83638	3.57113	0.00794746
MGC102966	1.44169	2.71638	0.00850263
LEPREL1	1.12886	2.18685	0.00871013
LOC732316	1.01749	2.0244	0.00956909
HSD17B2	2.13595	4.39528	0.0098031
PHF20	1.01571	2.02189	0.00991086
HS.540805	1.349	2.54736	0.01011
SPRR1B	1.08698	2.12429	0.0169488
LOC100133767	1.53856	2.90504	0.0169948
LOC641950	1.02504	2.03502	0.017043
OR51B6	2.35439	5.11377	0.0176887
NUDT12	1.24535	2.37076	0.0202419
LOC648830	1.26364	2.40101	0.0202607
LOC646458	1.59505	3.02105	0.0248749
MIR548F2	1.13037	2.18914	0.0256704
LOC100134654	1.0014	2.00195	0.0271889
LOC647333	1.48101	2.79145	0.029157
C9ORF128	1.07381	2.10498	0.0349463
ERCC-00098	1.20095	2.29891	0.0460066
CRYAB	1.57285	2.97492	0.047286
KRT13	2.50751	5.68636	0.048645
CAMK2B	-1.81871	-3.52766	2.83401e-05
ACOX2	-2.29433	-4.90526	3.92762e-05
DBNDD2	-1.67693	-3.19746	6.74631e-05
TNFRSF6B	-1.98376	-3.95524	7.5061e-05
VIM	-1.85138	-3.60845	0.00013226
SCG5	-1.40398	-2.6463	0.000142463
SERPINE2	-1.2752	-2.42033	0.000180086
FHOD3	-1.43295	-2.69998	0.000220605
ANGPTL4	-2.25347	-4.76829	0.000248562
LOC100130561	-1.24003	-2.36204	0.000254977
ALOX5AP	-1.74311	-3.34756	0.000364374
FAM107B	-1.19011	-2.28171	0.000385004
GDF15	-1.55551	-2.93938	0.000416114
LOC100134134	-1.38204	-2.60637	0.000425653
TTTY8B	-1.44053	-2.7142	0.000433671
EPCAM	-1.13036	-2.18913	0.000479009
LOC100132896	-1.13062	-2.18954	0.000494858
NUAK2	-1.11346	-2.16364	0.00051395
HS.143018	-1.22059	-2.33043	0.000520362
RASD2	-1.15824	-2.23184	0.000527505
HS.575615	-1.1892	-2.28027	0.000583462
CBR3	-1.04238	-2.05962	0.000641067
PRR11	-1.06331	-2.08972	0.000673189
HBEGF	-1.37799	-2.59905	0.000693704
PLEKHF1	-1.09727	-2.13949	0.000747674
ADAM19	-1.36225	-2.57086	0.0007698
ARHGDIB	-1.10505	-2.15107	0.000780541
HS.333400	-1.0413	-2.05808	0.000795497
ANKRD20A2	-1.08555	-2.12219	0.000798955
HS.580699	-1.03271	-2.04586	0.000848793
SLC27A2	-1.34655	-2.54304	0.000852207
PLAU	-1.95049	-3.86506	0.000858745
GRM8	-1.01801	-2.02512	0.000887038
STMN3	-1.19357	-2.28718	0.000888267
HOXA5	-1.06239	-2.08839	0.000946222
CBX5	-1.17464	-2.25736	0.000992039
CEP68	-1.03267	-2.04581	0.00100323
EOMES	-1.08133	-2.11598	0.00121003
C9ORF169	-1.4015	-2.64176	0.0012111
HS.512106	-1.03799	-2.05336	0.00122217
C21ORF24	-1.06911	-2.09815	0.00124549
LMNB1	-1.11507	-2.16606	0.00144768
RNF165	-1.05847	-2.08272	0.00147391
S100A4	-1.62349	-3.08119	0.00151571
LOC641705	-1.0653	-2.0926	0.00170277
KRT8P9	-1.04724	-2.06657	0.00182782
LOC645566	-1.07455	-2.10606	0.00185699
ITGA10	-1.38765	-2.61652	0.00201636
ITGA2	-1.10905	-2.15703	0.00206312
LTBP2	-1.25729	-2.39046	0.00210989
HS.157344	-1.20952	-2.3126	0.00221308
MIR125A	-1.05026	-2.0709	0.00229046
LOC100128098	-1.07213	-2.10253	0.00239793
C11ORF9	-1.15046	-2.21984	0.00251353
APOBEC3B	-1.09541	-2.13674	0.00252188
KRT18P13	-1.12032	-2.17395	0.00263743
CD70	-1.09483	-2.13588	0.00286138
DMBT1	-1.12812	-2.18574	0.00295187
SPOCK3	-1.01975	-2.02757	0.00302008
ALDH3A1	-1.87505	-3.66815	0.0033515
LOC653321	-1.37982	-2.60236	0.00335364
RFTN1	-1.02892	-2.04049	0.00346945
IER3	-1.09312	-2.13334	0.00385693
LOC100129933	-1.10029	-2.14397	0.0040652
IRAK2	-1.26378	-2.40124	0.00411952
FLJ42709	-1.09846	-2.14127	0.00417907
TSPAN5	-1.11958	-2.17283	0.00431802
NMU	-1.00191	-2.00265	0.00444688
HS.444999	-1.1774	-2.26169	0.00448286
HS.555252	-1.19512	-2.28964	0.00452753
C8ORF16	-1.30563	-2.47192	0.00457231
HS.398035	-1.09075	-2.12984	0.0047243
HS.571887	-1.12237	-2.17704	0.00496368
TAGLN	-1.16303	-2.23927	0.00571705
LOC730995	-1.00539	-2.00749	0.00582477
LOC654200	-1.11617	-2.16771	0.00672107
OLFML2A	-1.01105	-2.01538	0.00784703
RSPO3	-1.31348	-2.4854	0.00795611
FST	-1.18689	-2.27662	0.00896472
VCAN	-1.27991	-2.42823	0.0100347
MAGEB18	-1.06249	-2.08854	0.0105004
MYBPHL	-1.38126	-2.60496	0.0119243
SLC25A41	-1.00327	-2.00454	0.0177415
STC1	-1.15177	-2.22186	0.021569
C1ORF113	-1.03167	-2.04439	0.0221044
LOC100130829	-1.04485	-2.06315	0.0266722
LAX1	-1.09625	-2.13798	0.0276254
LHCGR	-1.00915	-2.01273	0.0293238
MIR199A2	-1.24521	-2.37052	0.0339396
LCP1	-1.5317	-2.89127	0.0341533
PTPRB	-1.17614	-2.25971	0.0343468
LOC644743	-1.04922	-2.06941	0.038767
TFCP2	-1.47963	-2.78878	0.0394867
