# Supplementary material for: HDAC7‐mediated control of tumour microenvironment maintains proliferative and stemness competence of human mammary epithelial cells
Source: Mol Oncol. 2019 Jun 27;13(8):1651–68. doi: 10.1002/1878-0261.12503 (PMC6670296; doi:10.1002/1878-0261.12503)
Supplement: Supplementary file 11 — Table S4. List of the 40 genes characterizing the signature of HDAC7‐repressed secreted factors. [file MOL2-13-1651-s011.xlsx]

## Sheet: t-test_moderated_CDEFvsABGH_sec
List of the 40 genes characterizing the signature of HDAC7-repressed secreted
GENE	FC	p.value
ADAM20	1.57786	0.00438137
ALOX15B	2.16524	0.014793
C1RL	1.91567	0.000187709
C3	1.57338	0.00599406
CCK	1.55574	0.0287218
CCL20	3.1667	0.0354241
CCL24	1.51602	0.0118233
CCL5	1.60422	0.049626
CFB	2.00007	0.0132348
COL8A1	2.87432	0.00249424
CST9L	1.58683	0.011013
CTSK	1.53102	0.0205073
CYR61	1.99569	0.0013771
FAP	2.28504	0.00251347
FBLN1	1.61639	0.00180111
FNDC3B	1.54771	0.030141
FSTL1	1.75601	0.0152057
HPGDS	1.67028	0.0146572
IGFBP6	1.71367	0.00663062
IGFBP7	2.14695	0.000985323
IL1B	2.17473	0.0325087
IL24	4.86194	0.0152052
ISG15	1.76243	0.00377461
LAMA3	2.02726	0.0113601
LAMC2	1.7021	0.0378013
LEAP-2	1.52958	0.0023935
MFGE8	1.50238	0.0270544
MMP7	1.55108	0.0306504
SAA1	2.39129	0.000164669
SAA4	2.68007	0.00177479
SCG5	1.60668	0.0212248
SERPINA1	2.22898	0.00778884
SRGN	2.32873	0.0156049
SVEP1	1.94794	0.000136212
TFPI	1.67978	0.0447418
TGM2	2.21567	7.06938e-05
THBS1	1.9746	0.00662386
TIMP2	1.52598	0.0026336
TPST1	1.64866	0.0300807
VNN1	1.56736	0.0349711
