# Supplementary material for: HDAC7‐mediated control of tumour microenvironment maintains proliferative and stemness competence of human mammary epithelial cells
Source: Mol Oncol. 2019 Jun 27;13(8):1651–68. doi: 10.1002/1878-0261.12503 (PMC6670296; doi:10.1002/1878-0261.12503)
Supplement: Supplementary file 12 — Table S5. HDAC7wt enriched peaks associated with microarray up‐regulated genes. [file MOL2-13-1651-s012.xlsx]

## Sheet: Sheet1
HDAC7wt enriched peaks associated with microarray up-regulated genes. For each enriched peak (n=39) we show its chromosomal location, its width, its score and data regarding the closest microarray up-regulated gene (n=32), including the intra- or intergenic location of the peak and its distance from the TSS.
seqnames	start	end	width	strand	name	score	annotation	gene Chr	geneStart	geneEnd	geneLength	gene Strand	geneId	transcriptId	distance ToTSS	ENSEMBL	SYMBOL	GENENAME
chr1	204231428	204231552	125	*	chr1-12928	2.04	Intron (uc001hau.5/22874, intron 17 of 22)	1	204198160	204214092	15933	2	127845	uc001has.1	-17336	ENSG00000174567	GOLT1A	golgi transport 1A
chr1	206890745	206890869	125	*	chr1-10793	6.34	Distal Intergenic	1	206897443	206903480	6038	1	11009	uc001heu.3	-6574	ENSG00000162892	IL24	interleukin 24
chr1	206895739	206895863	125	*	chr1-12959	4.07	Promoter (1-2kb)	1	206897443	206903480	6038	1	11009	uc001heu.3	-1580	ENSG00000162892	IL24	interleukin 24
chr1	209793676	209793800	125	*	chr1-12981	6.79	Promoter (<=1kb)	1	209790738	209792714	1977	2	3664	uc057pcp.1	-962	ENSG00000117595	IRF6	interferon regulatory factor 6
chr1	209816485	209816673	189	*	chr1-6912	7.02	Distal Intergenic	1	209785623	209806175	20553	2	3664	uc010psm.2	-10310	ENSG00000117595	IRF6	interferon regulatory factor 6
chr1	236109073	236109197	125	*	chr1-13255	5.89	Distal Intergenic	1	236142505	236205198	62694	1	7107	uc057qow.1	-33308	ENSG00000077585	GPR137B	G protein-coupled receptor 137B
chr1	241612594	241612718	125	*	chr1-9239	4.53	Intron (uc001hza.4/23596, intron 1 of 3)	1	241590102	241601178	11077	2	23596	uc057qsv.1	-11416	ENSG00000054277	OPN3	opsin 3
chr1	241641186	241641310	125	*	chr1-5530	8.15	Promoter (<=1kb)	1	241593124	241640361	47238	2	23596	uc001hza.4	-825	ENSG00000054277	OPN3	opsin 3
chr10	31264514	31264638	125	*	chr10-2129	4.3	Intron (uc057soa.1/uc057soa.1, intron 1 of 1)	10	31318495	31529202	210708	1	6935	uc057soh.1	-53857	ENSG00000148516	ZEB1	zinc finger E-box binding homeobox 1
chr10	31562540	31562664	125	*	chr10-1923	6.56	Distal Intergenic	10	31381723	31461180	79458	1	6935	uc057sox.1	180817	ENSG00000148516	ZEB1	zinc finger E-box binding homeobox 1
chr10	87720069	87720193	125	*	chr10-2086	3.85	Intron (uc001kex.4/9060, intron 7 of 11)	10	87660984	87713310	52327	1	9060	uc057use.1	59085	ENSG00000198682	PAPSS2	3'-phosphoadenosine 5'-phosphosulfate synthase 2
chr10	89299630	89299754	125	*	chr10-1575	8.15	Promoter (2-3kb)	10	89301955	89309276	7322	1	3433	uc009xts.4	-2201	ENSG00000119922	IFIT2	interferon induced protein with tetratricopeptide repeats 2
chr10	97618802	97618926	125	*	chr10-2382	2.94	Intron (uc010qoy.2/55361, intron 2 of 9)	10	97614553	97633480	18928	2	118812	uc001kob.5	14554	ENSG00000171160	MORN4	MORN repeat containing 4
chr11	102321947	102322071	125	*	chr11-81	4.75	5' UTR	11	102325221	102331054	5834	1	330	uc058guy.1	-3150	ENSG00000023445	BIRC3	baculoviral IAP repeat containing 3
chr12	39803191	39803315	125	*	chr12-344	3.85	Intron (uc058mry.1/283461, intron 18 of 18)	12	39829408	39871881	42474	2	114134	uc058msb.1	68566	ENSG00000151229	SLC2A13	solute carrier family 2 member 13
chr12	39913213	39913337	125	*	chr12-178	7.02	Intron (uc010skm.2/114134, intron 4 of 9)	12	39829408	39871881	42474	2	114134	uc058msb.1	-41332	ENSG00000151229	SLC2A13	solute carrier family 2 member 13
chr15	32682715	32682839	125	*	chr15-219	9.28	Promoter (1-2kb)	15	32684416	32692308	7893	1	6447	uc059hev.1	-1577	ENSG00000166922	SCG5	secretogranin V
chr16	83691113	83691237	125	*	chr16-1109	2.49	Intron (uc002fgx.4/1012, intron 10 of 13)	16	83670578	83796608	126031	1	1012	uc059xsb.1	20535	ENSG00000140945	CDH13	cadherin 13
chr17	8029874	8030035	162	*	chr17-369	2.94	Distal Intergenic	17	8039017	8049134	10118	1	247	uc002gju.4	-8982	ENSG00000179593	ALOX15B	arachidonate 15-lipoxygenase, type B
chr17	59855955	59856079	125	*	chr17-521	2.94	Distal Intergenic	17	59841266	59841337	72	1	406991	uc002ixv.3	14689	ENSG00000284190	MIR21	microRNA 21
chr18	9666459	9666583	125	*	chr18-261	3.85	Distal Intergenic	18	9708165	9862551	154387	1	11031	uc002kog.3	-41582	ENSG00000168461	RAB31	RAB31, member RAS oncogene family
chr2	88023299	88023423	125	*	chr2-556	5.66	Distal Intergenic	2	88027205	88055729	28525	2	51315	uc002sso.1	32306	ENSG00000172086	KRCC1	lysine rich coiled-coil 1
chr2	112853215	112853339	125	*	chr2-605	4.98	Distal Intergenic	2	112829751	112836903	7153	2	3553	uc002tii.2	-16312	ENSG00000125538	IL1B	interleukin 1 beta
chr2	187560267	187560391	125	*	chr2-872	4.3	Intron (uc061qmx.1/7035, intron 1 of 4)	2	187496881	187565760	68880	2	7035	uc061qmx.1	5369	ENSG00000003436	TFPI	tissue factor pathway inhibitor
chr2	200581829	200581953	125	*	chr2-649	5.66	Intron (uc002uvw.3/151246, intron 8 of 8)	2	200585868	200671495	85628	1	316	uc002uvx.4	-3915	ENSG00000138356	AOX1	aldehyde oxidase 1
chr20	37901496	37901620	125	*	chr20-882	4.53	Promoter (1-2kb)	20	37903104	37945350	42247	1	128434	uc002xhk.5	-1484	ENSG00000132821	VSTM2L	V-set and transmembrane domain containing 2 like
chr21	44928772	44928896	125	*	chr21-3004	7.24	Promoter (<=1kb)	21	44885953	44928838	42886	2	3689	uc002zgg.4	0	ENSG00000160255	ITGB2	integrin subunit beta 2
chr3	42240507	42240631	125	*	chr3-481	4.53	Distal Intergenic	3	42257826	42263947	6122	2	885	uc021wwk.1	23316	ENSG00000187094	CCK	cholecystokinin
chr4	24099278	24099402	125	*	chr4-1288	4.53	Distal Intergenic	4	23884499	23904089	19591	2	10891	uc062vpw.1	-195189	ENSG00000109819	PPARGC1A	PPARG coactivator 1 alpha
chr4	168596740	168596864	125	*	chr4-1276	4.75	Intron (uc003iru.3/23022, intron 2 of 20)	4	168631615	168690663	59049	1	23022	uc063awf.1	-34751	ENSG00000129116	PALLD	palladin, cytoskeletal associated protein
chr5	31825784	31825908	125	*	chr5-987	3.85	Intron (uc003jhl.4/23037, intron 2 of 24)	5	31854937	32077955	223019	1	23037	uc011cnx.2	-29029	ENSG00000133401	PDZD2	PDZ domain containing 2
chr5	32062430	32062554	125	*	chr5-740	2.49	Intron (uc003jhl.4/23037, intron 14 of 24)	5	32059332	32072317	12986	1	23037	uc063csr.1	3098	ENSG00000133401	PDZD2	PDZ domain containing 2
chr6	73766599	73766723	125	*	chr6-484	4.3	Intron (uc003phq.4/135228, intron 11 of 32)	6	73792655	73804076	11422	1	135228	uc063ppd.1	-25932	ENSG00000156535	CD109	CD109 molecule
chr7	66345080	66345255	176	*	chr7-397	7.24	Intron (uc003tuw.4/8460, intron 3 of 5)	7	66352504	66420543	68040	1	8460	uc064dzu.1	-7249	ENSG00000169902	TPST1	tyrosylprotein sulfotransferase 1
chr8	123578671	123578795	125	*	chr8-693	6.34	Distal Intergenic	8	123503127	123541206	38080	2	114907	uc010mdk.4	-37465	ENSG00000156804	FBXO32	F-box protein 32
chr8	141130698	141130822	125	*	chr8-722	5.89	Promoter (1-2kb)	8	141128779	141195808	67030	1	22898	uc010mep.4	1919	ENSG00000105339	DENND3	DENN domain containing 3
chr8	141152177	141152436	260	*	chr8-64	19.7	Intron (uc003yvy.4/22898, intron 7 of 22)	8	141155894	141166233	10340	1	22898	uc064qtd.1	-3458	ENSG00000105339	DENND3	DENN domain containing 3
chr9	70468983	70469107	125	*	chr9-591	8.38	Distal Intergenic	9	70384597	70414624	30028	2	687	uc004aht.4	-54359	ENSG00000119138	KLF9	Kruppel like factor 9
chrX	81991791	81991915	125	*	chrX-472	4.3	Distal Intergenic	23	81255494	81297516	42023	1	6451	uc065adh.1	736297	ENSG00000131171	SH3BGRL	SH3 domain binding glutamate rich protein like
